# Supplementary material for: BI-2536 Promotes Neuroblastoma Cell Death via Minichromosome Maintenance Complex Components 2 and 10
Source: Pharmaceuticals (Basel). 2021 Dec 28;15(1):37. doi: 10.3390/ph15010037 (PMC8778242; doi:10.3390/ph15010037)
Supplement: Supplementary file 1 [file pharmaceuticals-15-00037-s001.zip]

Archive with 1 entries (1 files):
- pharmaceuticals-1454153_Supplementary Material addition.pdf
